# Supplementary material for: Gut Microbiota Co-microevolution with Selection for Host Humoral Immunity
Source: Front Microbiol. 2017 Jul 4;8:1243. doi: 10.3389/fmicb.2017.01243 (PMC5495859; doi:10.3389/fmicb.2017.01243)
Supplement: Supplementary file 1 [file Table1.XLSX]

## Sheet: Sheet1
Relative differences in abundance for HA and LA lines at the phylum level.
	Phylum	Line1	LDA Score	p-value
HAS vs LAS	SAR406	LAS	3.786	0.003**
	TM7	LAS	3.787	0.028*
HAR vs LAR	Elusimicrobia	HAR	2.555	0.008**
	Lentisphaerae	HAR	3.127	0.048**
	Spirochaetes	HAR	3.126	0.006**
	Synergistetes	HAR	3.294	0.000**
*: p<0.05. **: p<0.01
1: The line with the significantly greater abundance
