# Supplementary material for: Gut Microbiota Co-microevolution with Selection for Host Humoral Immunity
Source: Front Microbiol. 2017 Jul 4;8:1243. doi: 10.3389/fmicb.2017.01243 (PMC5495859; doi:10.3389/fmicb.2017.01243)
Supplement: Supplementary file 2 [file Table2.XLSX]

## Sheet: Sheet1
Relative differences in abundance for HA and LA lines at the order level.
	Order	Line1	LDA Score	p-value
HAS vs LAS	Enterobacteriales	LAS	4.595	0.006**
	Rubrobacterales	LAS	3.804	0.036*
	Sphingobacteriales	HAS	3.228	0.024*
HAR vs LAR	Aeromonadales	HAR	3.812	0.028*
	Alteromonadales	HAR	3.132	0.002**
	Burkholderiales	HAR	3.269	0.013*
	Cerasicoccales	HAR	3.233	0.002**
	Chroococcales	LAR	2.523	0.002**
	Elusimicrobiales	HAR	2.143	0.008**
	Lactobacillales	LAR	4.32	0.034*
	Pedosphaerales	HAR	2.688	0.028*
	Rickettsiales	HAR	2.618	0.030*
	Sphaerochaetales	HAR	2.092	0.007**
	Sphingobacteriales	LAR	3.32	0.000**
	Spirochaetales	HAR	2.069	0.015*
	Synergistales	HAR	3.268	0.000**
	Turicibacterales	LAR	3.385	0.012*
	Victivallales	HAR	3.178	0.048*
*: p<0.05. **: p<0.01
1: The line with the significantly greater abundance
