# Supplementary material for: Gut Microbiota Co-microevolution with Selection for Host Humoral Immunity
Source: Front Microbiol. 2017 Jul 4;8:1243. doi: 10.3389/fmicb.2017.01243 (PMC5495859; doi:10.3389/fmicb.2017.01243)
Supplement: Supplementary file 3 [file Table3.XLSX]

## Sheet: Sheet1
Relative differences in abundance for HA and LA lines at the family level.
	Family	Line1	LDA Score	P-value
HAR vs LAR	Aeromonadaceae	LAR	2.703	0.001**
	Alcaligenaceae	HAR	3.441	0.004**
	Bacillaceae	HAR	2.7	0.005**
	Caldicoprobacteraceae	LAR	3.56	0.003**
	Cerasicoccaceae	HAR	3.205	0.002**
	Christensenellaceae	HAR	3.322	0.000**
	Comamonadaceae	LAR	2.902	0.013**
	Dehalobacteriaceae	HAR	2.936	0.000**
	Elusimicrobiaceae	HAR	2.253	0.008**
	Lactobacillaceae	LAR	4.363	0.028*
	Methanomassiliicoccaceae	HAR	3.345	0.041*
	Microcystaceae	LAR	2.39	0.002**
	mitochondria	HAR	2.601	0.030*
	Nocardiaceae	HAR	3.423	0.001**
	Paenibacillaceae	LAR	3.293	0.046*
	Paraprevotellaceae	HAR	2.35	0.000**
	Peptococcaceae	HAR	2.548	0.036*
	Pseudomonadaceae	LAR	4.058	0.000**
	Ruminococcaceae	HAR	4.495	0.007**
	Shewanellaceae	HAR	3.215	0.002**
	Sphaerochaetaceae	HAR	2.412	0.007**
	Sphingobacteriaceae	LAR	3.143	0.000**
	Spirochaetaceae	HAR	3.021	0.015*
	Succinivibrionaceae	HAR	3.909	0.005**
	Synergistaceae	HAR	3.256	0.000**
	Tissierellaceae	LAR	3.18	0.003**
	Turicibacteraceae	LAR	3.362	0.012*
	Victivallaceae	HAR	3.119	0.048*
HAS vs LAS	Aeromonadaceae	LAS	2.038	0.001**
	BS11	LAS	3.555	0.000**
	Comamonadaceae	LAS	2.231	0.002**
	Enterobacteriaceae	LAS	4.609	0.006**
	Oxalobacteraceae	LAS	2.493	0.001**
	Planococcaceae	HAS	4.068	0.049*
	Pseudomonadaceae	LAS	4.674	0.001**
	Rubrobacteraceae	LAS	3.722	0.036*
	Sphingobacteriaceae	HAS	3.265	0.024*
	Sphingomonadaceae	LAS	3.509	0.017*
*: p<0.05. **: p<0.01
1: The line with the significantly greater abundance
