# Supplementary material for: Gut Microbiota Co-microevolution with Selection for Host Humoral Immunity
Source: Front Microbiol. 2017 Jul 4;8:1243. doi: 10.3389/fmicb.2017.01243 (PMC5495859; doi:10.3389/fmicb.2017.01243)
Supplement: Supplementary file 4 [file Table4.XLSX]

## Sheet: Sheet1
Relative differences in abundance for HAR and LAR at the genus level.
Phylum	Genus	Line1	LDA Score	P-value
Firmicutes	Anaerotruncus	HAR	2.917	0.001**
	Caldicoprobacter	LAR	3.223	0.004**
	Coprobacillus	LAR	2.903	0.020*
	Coprococcus	HAR	3.91	0.020*
	Dehalobacterium	HAR	3.412	0.000**
	Desulfosporosinus	HAR	3.598	0.011*
	Epulopiscium	LAR	3.528	0.004**
	Holdemania	HAR	2.88	0.001**
	Lachnospira	HAR	3.06	0.001**
	Lacticigenium	LAR	3.872	0.047*
	Lactobacillus	LAR	4.573	0.031*
	Oscillospira	HAR	4.798	0.002**
	Roseburia	HAR	2.725	0.005**
	Sporanaerobacter	LAR	3.083	0.000**
	Sporosarcina	HAR	3.604	0.023*
	Turicibacter	LAR	3.773	0.041*
Proteobacteria	Acidovorax	LAR	3.058	0.002**
	Anaerobiospirillum	HAR	4.237	0.000**
	Bilophila	HAR	2.636	0.043*
	Comamonas	LAR	3.02	0.032*
	Erwinia	LAR	3.227	0.000**
	Proteus	LAR	3.86	0.000**
	Pseudomonas	LAR	4.279	0.000**
	Psychrobacter	LAR	3.104	0.036*
	Rahnella	LAR	3.702	0.000**
	Shewanella	HAR	3.691	0.002**
	Succinatimonas	HAR	3.671	0.038*
	Succinivibrio	LAR	3.312	0.015*
	Sutterella	HAR	3.967	0.003**
	Wohlfahrtiimonas	HAR	3.162	0.048*
Bacteroidetes	Candidatus_Azobacteroides	HAR	2.81	0.000**
	Sphingobacterium	LAR	3.545	0.000**
Cyanobacteria	Microcystis	LAR	2.534	0.002**
Actinobacteria	Rhodococcus	HAR	3.554	0.001**
Spirochaetes	Sphaerochaeta	HAR	2.679	0.007**
*: p<0.05. **: p<0.01
1: The line with the significantly greater abundance
