# Supplementary material for: Gut Microbiota Co-microevolution with Selection for Host Humoral Immunity
Source: Front Microbiol. 2017 Jul 4;8:1243. doi: 10.3389/fmicb.2017.01243 (PMC5495859; doi:10.3389/fmicb.2017.01243)
Supplement: Supplementary file 5 [file Table5.XLSX]

## Sheet: Sheet1
Relative differences in abundance for selected and relaxed lines at the phylum level.
	Phylum	Line1	LDA Score	P-value
HAS vs HAR	Elusimicrobia	HAR	2.312	0.001**
	Euryarchaeota	HAR	3.804	0.002**
	Fibrobacteres	HAR	2.798	0.002**
	SAR406	HAR	3.391	0.006**
	Synergistetes	HAR	3.337	0.000**
	Tenericutes	HAR	3.245	0.012*
	TM7	HAR	2.563	0.005**
	Verrucomicrobia	HAS	3.016	0.022*
LAS vs LAR	Spirochaetes	LAS	2.016	0.003**
*: p<0.05. **: p<0.01
1: The line with the significantly greater abundance
