# Supplementary material for: Gut Microbiota Co-microevolution with Selection for Host Humoral Immunity
Source: Front Microbiol. 2017 Jul 4;8:1243. doi: 10.3389/fmicb.2017.01243 (PMC5495859; doi:10.3389/fmicb.2017.01243)
Supplement: Supplementary file 6 [file Table6.XLSX]

## Sheet: Sheet1
Relative differences in abundance for selected and relaxed at the order level
	Order	Line1	LDA Score	P-value
HAR vs HAS	Actinomycetales	HAS	2.954	0.015*
	Aeromonadales	HAR	3.9	0.002**
	Alteromonadales	HAR	3.284	0.000**
	Bacillales	HAS	4.516	0.004**
	Burkholderiales	HAR	3.702	0.000**
	Campylobacterales	HAS	2.535	0.001**
	Cerasicoccales	HAR	3.061	0.000**
	Coriobacteriales	HAR	3.379	0.000**
	Desulfovibrionales	HAR	3.601	0.000**
	Elusimicrobiales	HAR	2.273	0.001**
	Lactobacillales	HAS	4.213	0.046*
	Methanomicrobiales	HAR	3.839	0.002**
	Pseudomonadales	HAS	4.77	0.020*
	Rhodospirillales	HAR	2.094	0.008**
	Solibacterales	HAS	2.809	0.033*
	Sphingobacteriales	HAS	3.209	0.000**
	Synergistales	HAR	3.338	0.000**
	Vibrionales	HAS	2.259	0.000**
LAR vs LAS	Burkholderiales	LAR	3.47	0.019*
	Actinomycetales	LAS	2.871	0.043*
	Bacillales	LAS	3.757	0.009**
	Bifidobacteriales	LAS	3.737	0.014*
	Rickettsiales	LAS	2.55	0.015*
	Solibacterales	LAS	3.547	0.000**
*: p<0.05. **: p<0.01
1: The line with the significantly greater abundance
