# Supplementary material for: Gut Microbiota Co-microevolution with Selection for Host Humoral Immunity
Source: Front Microbiol. 2017 Jul 4;8:1243. doi: 10.3389/fmicb.2017.01243 (PMC5495859; doi:10.3389/fmicb.2017.01243)
Supplement: Supplementary file 7 [file Table7.XLSX]

## Sheet: Sheet1
Relative differences in abundance for selected and relaxed at the family level.
	Family	Line1	LDA Score	P-value
HAR vs HAS	Aerococcaceae	HAS	3.619	0.011*
	Alcaligenaceae	HAR	3.662	0.000**
	Bacillaceae	HAS	4.128	0.001**
	Carnobacteriaceae	HAS	2.511	0.049*
	Cerasicoccaceae	HAR	3.033	0.000**
	Christensenellaceae	HAR	3.17	0.001**
	Comamonadaceae	HAR	2.779	0.015*
	Coriobacteriaceae	HAR	3.431	0.000**
	Corynebacteriaceae	HAS	2.661	0.036*
	Dehalobacteriaceae	HAR	2.885	0.000**
	Dermabacteraceae	HAS	3.14	0.011*
	Desulfovibrionaceae	HAR	3.556	0.000**
	Elusimicrobiaceae	HAR	2.345	0.001**
	Helicobacteraceae	HAS	2.524	0.001**
	Lactobacillaceae	HAS	3.97	0.039*
	Methanocorpusculaceae	HAR	3.866	0.002**
	Methanomassiliicoccaceae	HAR	3.278	0.002**
	Microcystaceae	HAS	2.55	0.011*
	Moraxellaceae	HAS	4.758	0.021*
	Odoribacteraceae	HAR	2.636	0.019*
	Oxalobacteraceae	HAR	3.423	0.001**
	Paenibacillaceae	HAS	3.288	0.000**
	Phyllobacteriaceae	HAS	2.7	0.009**
	Planococcaceae	HAS	4.149	0.006**
	Pseudoalteromonadaceae	HAS	2.41	0.000**
	Rhodospirillaceae	HAR	2.271	0.001**
	Ruminococcaceae	HAR	4.513	0.008**
	Shewanellaceae	HAR	3.236	0.000**
	Solibacteraceae	HAS	2.845	0.033 *
	Sphingobacteriaceae	HAS	3.136	0.000**
	Streptococcaceae	HAS	2.547	0.039*
	Succinivibrionaceae	HAR	3.825	0.002**
	Synergistaceae	HAR	3.311	0.000**
	Tissierellaceae	HAS	3.099	0.032*
	Veillonellaceae	HAR	3.773	0.002**
	Weeksellaceae	HAS	2.664	0.002**
LAR vs LAS	Bacillaceae	LAS	2.862	0.000**
	Barnesiellaceae	LAR	2.478	0.005**
	Bifidobacteriaceae	LAS	3.663	0.014*
	Carnobacteriaceae	LAS	2.945	0.019*
	Corynebacteriaceae	LAS	2.555	0.048*
	Helicobacteraceae	LAS	2.098	0.002**
	Mogibacteriaceae	LAR	2.513	0.033 *
	Odoribacteraceae	LAR	2.656	0.026*
	Paenibacillaceae	LAR	3.393	0.001**
	Porphyromonadaceae	LAR	3.064	0.040*
	Solibacteraceae	LAS	3.052	0.000**
	Sulfobacillaceae	LAS	2.07	0.012*
	Xanthomonadaceae	LAS	2.096	0.035*
*: p<0.05. **: p<0.01
1: The line with the significantly greater abundance
