# Supplementary material for: Gut Microbiota Co-microevolution with Selection for Host Humoral Immunity
Source: Front Microbiol. 2017 Jul 4;8:1243. doi: 10.3389/fmicb.2017.01243 (PMC5495859; doi:10.3389/fmicb.2017.01243)
Supplement: Supplementary file 8 [file Table8.XLSX]

## Sheet: Sheet1
Relative differences in abundance for selected and relaxed lines at the genus level.
	Phylum	Genus	Line1	LDA Score	P-value
HAS vs HAR	Firmicutes	Aerococcus	HAS	3.509	0.017*
		Anaerotruncus	HAR	2.936	0.000**
		Bacillus	HAS	3.293	0.029*
		Butyricicoccus	HAR	2.723	0.007**
		Dehalobacterium	HAR	3.37	0.000**
		Facklamia	HAS	3.742	0.008**
		Faecalibacterium	HAR	3.867	0.014*
		Holdemania	HAR	2.806	0.000**
		Oscillospira	HAR	4.827	0.002**
		Paenibacillus	HAS	3.513	0.000**
		Paenisporosarcina	HAS	3.174	0.000**
		Sporosarcina	HAS	4.415	0.003**
		Trichococcus	HAS	3.183	0.009**
		Virgibacillus	HAS	2.589	0.009**
	Proteobacteria	Anaerobiospirillum	HAR	4.065	0.001**
		Bilophila	HAR	2.855	0.000**
		Comamonas	HAR	2.886	0.006**
		Desulfovibrio	HAR	3.961	0.000**
		Erwinia	HAS	3.666	0.002**
		Helicobacter	HAS	2.984	0.000**
		Klebsiella	HAS	2.709	0.003**
		Phyllobacterium	HAS	2.569	0.012*
		Pseudoalteromonas	HAS	2.644	0.000**
		Rahnella	HAS	2.968	0.014**
		Shewanella	HAR	3.624	0.000**
		Succinatimonas	HAR	3.896	0.000**
		Succinivibrio	HAS	2.604	0.006**
		Sutterella	HAR	4.156	0.000**
	Actinobacteria	Adlercreutzia	HAR	3.26	0.000**
		Brachybacterium	HAS	2.894	0.011*
		Collinsella	HAR	3.116	0.001**
	Bacteroidetes	Chryseobacterium	HAS	3.213	0.000**
		Odoribacter	HAR	2.868	0.007**
		Rikenella	HAR	2.601	0.017*
		Sphingobacterium	HAS	3.95	0.001**
	Acidobacteria	Candidatus_Solibacter	HAS	3.317	0.033*
	Verrucomicrobia	Luteolibacter	HAS	3.129	0.003**
	Euryarchaeota	Methanocorpusculum	HAR	4.27	0.003**
	Cyanobacteria	Microcystis	HAS	2.339	0.014*
LAS vs LAR	Firmicutes	Bacillus	LAS	3.135	0.003*
		Carnobacterium	LAS	3.129	0.038*
		Coprothermobacter	LAS	3.326	0.026*
		Desemzia	LAS	3.013	0.002**
		Desulfosporosinus	LAS	3.621	0.035*
		Lachnospira	LAS	2.953	0.050*
		Lactococcus	LAS	3.071	0.017*
		Megasphaera	LAS	3.359	0.024*
		Paenibacillus	LAR	3.576	0.000**
		Paenisporosarcina	LAS	3.069	0.009**
		Peptoniphilus	LAS	2.676	0.027*
		Peptostreptococcus	LAS	3.818	0.042*
		Roseburia	LAS	2.937	0.010*
		Sporanaerobacter	LAS	3.121	0.013*
		Sporosarcina	LAS	4.136	0.007**
		Staphylococcus	LAS	2.828	0.043*
		Sulfobacillus	LAS	2.619	0.009**
		Turicibacter	LAR	3.891	0.031*
	Proteobacteria	Anaerobiospirillum	LAS	3.491	0.000**
		Erwinia	LAS	4.382	0.019*
		Helicobacter	LAS	2.539	0.018*
		Stenotrophomonas	LAS	3.202	0.048*
	Actinobacteria	Actinomyces	LAS	2.539	0.004**
		Aeriscardovia	LAS	3.998	0.028*
	Bacteroidetes	Barnesiella	LAR	2.62	0.018*
		Rikenella	LAR	3.013	0.014*
	Acidobacteria	Candidatus_Solibacter	LAS	2.889	0.000**
*: p<0.05. **: p<0.01
1: The line with the significantly greater abundance
