# Supplementary material for: Gut Microbiota Co-microevolution with Selection for Host Humoral Immunity
Source: Front Microbiol. 2017 Jul 4;8:1243. doi: 10.3389/fmicb.2017.01243 (PMC5495859; doi:10.3389/fmicb.2017.01243)
Supplement: Supplementary file 9 [file Table9.XLSX]

## Sheet: Sheet1
Relative differences in abundance for females and males from the HA and LA lines at the genus level.
	Genus	Line and Sex1	LDA score	P-value
HARM-HARF	Anaerostipes	HARF	2.766	0.011*
	Bacillus	HARM	3.44	0.045*
	Barnesiella	HARF	2.552	0.011*
	Comamonas	HARF	2.932	0.031*
	Corynebacterium	HARM	3.263	0.031*
	Gallibacterium	HARM	3.181	0.045*
	Kocuria	HARM	2.491	0.020*
	Lysinibacillus	HARM	2.331	0.009**
	Megamonas	HARM	3.691	0.035*
	Staphylococcus	HARM	3.225	0.040*
	Succinatimonas	HARM	4.053	0.013*
	Trichococcus	HARM	2.662	0.046*
LARM-LARF	Anaerostipes	LARF	2.652	0.003**
	Barnesiella	LARF	2.798	0.011*
	Fusobacterium	LARF	3.999	0.007**
	Helcococcus	LARF	3.064	0.013*
	Klebsiella	LARF	3.021	0.034*
	Lupinus	LARM	2.347	0.049*
	Odoribacter	LARF	2.937	0.008**
	Peptoniphilus	LARF	2.851	0.004**
	Trichococcus	LARM	2.838	0.005**
	Turicibacter	LARF	4.202	0.033*
	Victivallis	LARF	3.083	0.013*
HASF-HASM	Actinomyces	HASF	2.647	0.004**
	Anaerobiospirillum	HASF	4.067	0.000**
	Anaerostipes	HASF	2.553	0.026*
	Candidatus_Azobacteroides	HASF	2.546	0.005**
	Helcococcus	HASF	2.186	0.001**
	Odoribacter	HASF	2.343	0.047*
	Peptococcus	HASF	3.64	0.027*
	Peptoniphilus	HASF	2.334	0.003**
	Propionibacterium	HASM	2.767	0.002**
	Roseburia	HASF	2.415	0.007**
LASM-LASF	Bacillus	LASM	3.083	0.020*
	Carnobacterium	LASM	3.193	0.012*
	Corynebacterium	LASM	2.926	0.040*
	Facklamia	LASM	3.774	0.026*
	Jeotgalicoccus	LASM	3.074	0.023*
	Knoellia	LASF	3.15	0.030*
	Kurthia	LASM	4.532	0.022*
	Megasphaera	LASM	3.396	0.018*
	Micrococcus	LASM	3.963	0.028*
	Propionibacterium	LASF	3.209	0.021*
	Staphylococcus	LASF	2.742	0.045*
*: p<0.05. **: p<0.01
1: The line with the significantly greater abundance
